# Supplementary material for: miR-451 Is a Driver of Lipotoxic Injury in Patients with Diabetic Cardiomyopathy
Source: Cells. 2025 Sep 8;14(17):1401. doi: 10.3390/cells14171401 (PMC12427974; doi:10.3390/cells14171401)
Supplement: Supplementary file 1 [file cells-14-01401-s001.zip]

Archive with 1 entries (1 files):
- cells-3803023-supplementary.pdf
